# Supplementary material for: Provider survey to assess the usability and acceptability of an automated electronic health record-based tool for atrial fibrillation to improve anticoagulation management
Source: JAMIA Open. 2026 Apr 18;9(2):ooag055. doi: 10.1093/jamiaopen/ooag055 (PMC13091096; doi:10.1093/jamiaopen/ooag055)
Supplement: ooag055_Supplementary_Data [file ooag055_supplementary_data.zip]

Archive with 3 entries (3 files):
- Appendix A.docx
- Appendix B_REDCap Data Dictionary-Afib Care Gap Provider Survey.pdf
- Supplementary_Data.zip
